# Supplementary material for: Comparative Genomics and Phylogenetic Analyses of Christia vespertilionis and Urariopsis brevissima in the Tribe Desmodieae (Fabaceae: Papilionoideae) Based on Complete Chloroplast Genomes
Source: Plants (Basel). 2020 Aug 28;9(9):1116. doi: 10.3390/plants9091116 (PMC7570174; doi:10.3390/plants9091116)
Supplement: Supplementary file 1 [file plants-09-01116-s001.zip]

Archive with 8 entries (7 files):
- Supplementary files_revised_20200827/Figure S1.pdf
- Supplementary files_revised_20200827/Figure S2.pdf
- Supplementary files_revised_20200827/Table S1.docx
- Supplementary files_revised_20200827/Table S2.docx
- Supplementary files_revised_20200827/Table S3.docx
- Supplementary files_revised_20200827/Table S4.docx
- Supplementary files_revised_20200827/Table S5.docx
- Supplementary files_revised_20200827/
